# Supplementary material for: Machine Learning Predicts Decompression Levels for Lumbar Spinal Stenosis Using Canal Radiomic Features from Computed Tomography Myelography
Source: Diagnostics (Basel). 2023 Dec 26;14(1):53. doi: 10.3390/diagnostics14010053 (PMC10795799; doi:10.3390/diagnostics14010053)
Supplement: Supplementary file 1 [file diagnostics-14-00053-s001.zip]

Archive with 1,326 entries (1,103 files):
- Figure S1.tif
- Results of all classifiers/
- Results of all classifiers/Distribution of Samples for Different Categories in the Dataset.png
- Results of all classifiers/EmbeddingLR/
- Results of all classifiers/EmbeddingLR/AdaBoost/
- Results of all classifiers/EmbeddingLR/AdaBoost/Test Set/
- Results of all classifiers/EmbeddingLR/AdaBoost/Test Set/Calibration plots.png
- Results of all classifiers/EmbeddingLR/AdaBoost/Test Set/classification report of AdaBoost on test set.csv
- Results of all classifiers/EmbeddingLR/AdaBoost/Test Set/Column-Normalized Confusion Matrix AdaBoost.png
- Results of all classifiers/EmbeddingLR/AdaBoost/Test Set/Confusion Matrix AdaBoost.png
- Results of all classifiers/EmbeddingLR/AdaBoost/Test Set/DCA.png
- Results of all classifiers/EmbeddingLR/AdaBoost/Test Set/Precision-Recall Curve of AdaBoost on Test Set.png
- Results of all classifiers/EmbeddingLR/AdaBoost/Test Set/ROC Curve of AdaBoost on Test Set.png
- Results of all classifiers/EmbeddingLR/AdaBoost/Test Set/Row-Normalized Confusion Matrix AdaBoost.png
- Results of all classifiers/EmbeddingLR/AdaBoost/Train Set/
- Results of all classifiers/EmbeddingLR/AdaBoost/Train Set/classification report of AdaBoost on test set.csv
- Results of all classifiers/EmbeddingLR/AdaBoost/Train Set/Column-Normalized Confusion Matrix AdaBoost.png
- Results of all classifiers/EmbeddingLR/AdaBoost/Train Set/Confusion Matrix AdaBoost.png
- Results of all classifiers/EmbeddingLR/AdaBoost/Train Set/DCA.png
- Results of all classifiers/EmbeddingLR/AdaBoost/Train Set/Precision-Recall Curve of AdaBoost on Train Set.png
- Results of all classifiers/EmbeddingLR/AdaBoost/Train Set/ROC Curve of AdaBoost on Train Set.png
- Results of all classifiers/EmbeddingLR/AdaBoost/Train Set/Row-Normalized Confusion Matrix AdaBoost.png
- Results of all classifiers/EmbeddingLR/Bagging/
- Results of all classifiers/EmbeddingLR/Bagging/Test Set/
- Results of all classifiers/EmbeddingLR/Bagging/Test Set/Calibration plots.png
- Results of all classifiers/EmbeddingLR/Bagging/Test Set/classification report of Bagging on test set.csv
- Results of all classifiers/EmbeddingLR/Bagging/Test Set/Column-Normalized Confusion Matrix Bagging.png
- Results of all classifiers/EmbeddingLR/Bagging/Test Set/Confusion Matrix Bagging.png
- Results of all classifiers/EmbeddingLR/Bagging/Test Set/DCA.png
- Results of all classifiers/EmbeddingLR/Bagging/Test Set/Precision-Recall Curve of Bagging on Test Set.png
- Results of all classifiers/EmbeddingLR/Bagging/Test Set/ROC Curve of Bagging on Test Set.png
- Results of all classifiers/EmbeddingLR/Bagging/Test Set/Row-Normalized Confusion Matrix Bagging.png
- Results of all classifiers/EmbeddingLR/Bagging/Train Set/
- Results of all classifiers/EmbeddingLR/Bagging/Train Set/classification report of Bagging on test set.csv
- Results of all classifiers/EmbeddingLR/Bagging/Train Set/Column-Normalized Confusion Matrix Bagging.png
- Results of all classifiers/EmbeddingLR/Bagging/Train Set/Confusion Matrix Bagging.png
- Results of all classifiers/EmbeddingLR/Bagging/Train Set/DCA.png
- Results of all classifiers/EmbeddingLR/Bagging/Train Set/Precision-Recall Curve of Bagging on Train Set.png
- Results of all classifiers/EmbeddingLR/Bagging/Train Set/ROC Curve of Bagging on Train Set.png
- Results of all classifiers/EmbeddingLR/Bagging/Train Set/Row-Normalized Confusion Matrix Bagging.png
- Results of all classifiers/EmbeddingLR/DecisionTree/
- Results of all classifiers/EmbeddingLR/DecisionTree/Test Set/
- Results of all classifiers/EmbeddingLR/DecisionTree/Test Set/Calibration plots.png
- Results of all classifiers/EmbeddingLR/DecisionTree/Test Set/classification report of DecisionTree on test set.csv
- Results of all classifiers/EmbeddingLR/DecisionTree/Test Set/Column-Normalized Confusion Matrix DecisionTree.png
- Results of all classifiers/EmbeddingLR/DecisionTree/Test Set/Confusion Matrix DecisionTree.png
- Results of all classifiers/EmbeddingLR/DecisionTree/Test Set/DCA.png
- Results of all classifiers/EmbeddingLR/DecisionTree/Test Set/Precision-Recall Curve of DecisionTree on Test Set.png
- Results of all classifiers/EmbeddingLR/DecisionTree/Test Set/ROC Curve of DecisionTree on Test Set.png
- Results of all classifiers/EmbeddingLR/DecisionTree/Test Set/Row-Normalized Confusion Matrix DecisionTree.png
- Results of all classifiers/EmbeddingLR/DecisionTree/Train Set/
- Results of all classifiers/EmbeddingLR/DecisionTree/Train Set/classification report of DecisionTree on test set.csv
- Results of all classifiers/EmbeddingLR/DecisionTree/Train Set/Column-Normalized Confusion Matrix DecisionTree.png
- Results of all classifiers/EmbeddingLR/DecisionTree/Train Set/Confusion Matrix DecisionTree.png
- Results of all classifiers/EmbeddingLR/DecisionTree/Train Set/DCA.png
- Results of all classifiers/EmbeddingLR/DecisionTree/Train Set/Precision-Recall Curve of DecisionTree on Train Set.png
- Results of all classifiers/EmbeddingLR/DecisionTree/Train Set/ROC Curve of DecisionTree on Train Set.png
- Results of all classifiers/EmbeddingLR/DecisionTree/Train Set/Row-Normalized Confusion Matrix DecisionTree.png
- Results of all classifiers/EmbeddingLR/ExtraTrees/
- Results of all classifiers/EmbeddingLR/ExtraTrees/Test Set/
- Results of all classifiers/EmbeddingLR/ExtraTrees/Test Set/Calibration plots.png
- Results of all classifiers/EmbeddingLR/ExtraTrees/Test Set/classification report of ExtraTrees on test set.csv
- Results of all classifiers/EmbeddingLR/ExtraTrees/Test Set/Column-Normalized Confusion Matrix ExtraTrees.png
- Results of all classifiers/EmbeddingLR/ExtraTrees/Test Set/Confusion Matrix ExtraTrees.png
- Results of all classifiers/EmbeddingLR/ExtraTrees/Test Set/DCA.png
- Results of all classifiers/EmbeddingLR/ExtraTrees/Test Set/Precision-Recall Curve of ExtraTrees on Test Set.png
- Results of all classifiers/EmbeddingLR/ExtraTrees/Test Set/ROC Curve of ExtraTrees on Test Set.png
- Results of all classifiers/EmbeddingLR/ExtraTrees/Test Set/Row-Normalized Confusion Matrix ExtraTrees.png
- Results of all classifiers/EmbeddingLR/ExtraTrees/Train Set/
- Results of all classifiers/EmbeddingLR/ExtraTrees/Train Set/classification report of ExtraTrees on test set.csv
- Results of all classifiers/EmbeddingLR/ExtraTrees/Train Set/Column-Normalized Confusion Matrix ExtraTrees.png
- Results of all classifiers/EmbeddingLR/ExtraTrees/Train Set/Confusion Matrix ExtraTrees.png
- Results of all classifiers/EmbeddingLR/ExtraTrees/Train Set/DCA.png
- Results of all classifiers/EmbeddingLR/ExtraTrees/Train Set/Precision-Recall Curve of ExtraTrees on Train Set.png
- Results of all classifiers/EmbeddingLR/ExtraTrees/Train Set/ROC Curve of ExtraTrees on Train Set.png
- Results of all classifiers/EmbeddingLR/ExtraTrees/Train Set/Row-Normalized Confusion Matrix ExtraTrees.png
- Results of all classifiers/EmbeddingLR/Feature Importance.png
- Results of all classifiers/EmbeddingLR/GaussianNB/
- Results of all classifiers/EmbeddingLR/GaussianNB/Test Set/
- Results of all classifiers/EmbeddingLR/GaussianNB/Test Set/Calibration plots.png
- Results of all classifiers/EmbeddingLR/GaussianNB/Test Set/classification report of GaussianNB on test set.csv
- Results of all classifiers/EmbeddingLR/GaussianNB/Test Set/Column-Normalized Confusion Matrix GaussianNB.png
- Results of all classifiers/EmbeddingLR/GaussianNB/Test Set/Confusion Matrix GaussianNB.png
- Results of all classifiers/EmbeddingLR/GaussianNB/Test Set/DCA.png
- Results of all classifiers/EmbeddingLR/GaussianNB/Test Set/Precision-Recall Curve of GaussianNB on Test Set.png
- Results of all classifiers/EmbeddingLR/GaussianNB/Test Set/ROC Curve of GaussianNB on Test Set.png
- Results of all classifiers/EmbeddingLR/GaussianNB/Test Set/Row-Normalized Confusion Matrix GaussianNB.png
- Results of all classifiers/EmbeddingLR/GaussianNB/Train Set/
- Results of all classifiers/EmbeddingLR/GaussianNB/Train Set/classification report of GaussianNB on test set.csv
- Results of all classifiers/EmbeddingLR/GaussianNB/Train Set/Column-Normalized Confusion Matrix GaussianNB.png
- Results of all classifiers/EmbeddingLR/GaussianNB/Train Set/Confusion Matrix GaussianNB.png
- Results of all classifiers/EmbeddingLR/GaussianNB/Train Set/DCA.png
- Results of all classifiers/EmbeddingLR/GaussianNB/Train Set/Precision-Recall Curve of GaussianNB on Train Set.png
- Results of all classifiers/EmbeddingLR/GaussianNB/Train Set/ROC Curve of GaussianNB on Train Set.png
- Results of all classifiers/EmbeddingLR/GaussianNB/Train Set/Row-Normalized Confusion Matrix GaussianNB.png
- Results of all classifiers/EmbeddingLR/GradientBoost/
- Results of all classifiers/EmbeddingLR/GradientBoost/Test Set/
- Results of all classifiers/EmbeddingLR/GradientBoost/Test Set/Calibration plots.png
- Results of all classifiers/EmbeddingLR/GradientBoost/Test Set/classification report of GradientBoost on test set.csv
- Results of all classifiers/EmbeddingLR/GradientBoost/Test Set/Column-Normalized Confusion Matrix GradientBoost.png
- Results of all classifiers/EmbeddingLR/GradientBoost/Test Set/Confusion Matrix GradientBoost.png
- Results of all classifiers/EmbeddingLR/GradientBoost/Test Set/DCA.png
- Results of all classifiers/EmbeddingLR/GradientBoost/Test Set/Precision-Recall Curve of GradientBoost on Test Set.png
- Results of all classifiers/EmbeddingLR/GradientBoost/Test Set/ROC Curve of GradientBoost on Test Set.png
- Results of all classifiers/EmbeddingLR/GradientBoost/Test Set/Row-Normalized Confusion Matrix GradientBoost.png
- Results of all classifiers/EmbeddingLR/GradientBoost/Train Set/
- Results of all classifiers/EmbeddingLR/GradientBoost/Train Set/classification report of GradientBoost on test set.csv
- Results of all classifiers/EmbeddingLR/GradientBoost/Train Set/Column-Normalized Confusion Matrix GradientBoost.png
- Results of all classifiers/EmbeddingLR/GradientBoost/Train Set/Confusion Matrix GradientBoost.png
- Results of all classifiers/EmbeddingLR/GradientBoost/Train Set/DCA.png
- Results of all classifiers/EmbeddingLR/GradientBoost/Train Set/Precision-Recall Curve of GradientBoost on Train Set.png
- Results of all classifiers/EmbeddingLR/GradientBoost/Train Set/ROC Curve of GradientBoost on Train Set.png
- Results of all classifiers/EmbeddingLR/GradientBoost/Train Set/Row-Normalized Confusion Matrix GradientBoost.png
- Results of all classifiers/EmbeddingLR/KNN/
- Results of all classifiers/EmbeddingLR/KNN/Test Set/
- Results of all classifiers/EmbeddingLR/KNN/Test Set/Calibration plots.png
- Results of all classifiers/EmbeddingLR/KNN/Test Set/classification report of KNN on test set.csv
- Results of all classifiers/EmbeddingLR/KNN/Test Set/Column-Normalized Confusion Matrix KNN.png
- Results of all classifiers/EmbeddingLR/KNN/Test Set/Confusion Matrix KNN.png
- Results of all classifiers/EmbeddingLR/KNN/Test Set/DCA.png
- Results of all classifiers/EmbeddingLR/KNN/Test Set/Precision-Recall Curve of KNN on Test Set.png
- Results of all classifiers/EmbeddingLR/KNN/Test Set/ROC Curve of KNN on Test Set.png
- Results of all classifiers/EmbeddingLR/KNN/Test Set/Row-Normalized Confusion Matrix KNN.png
- Results of all classifiers/EmbeddingLR/KNN/Train Set/
- Results of all classifiers/EmbeddingLR/KNN/Train Set/classification report of KNN on test set.csv
- Results of all classifiers/EmbeddingLR/KNN/Train Set/Column-Normalized Confusion Matrix KNN.png
- Results of all classifiers/EmbeddingLR/KNN/Train Set/Confusion Matrix KNN.png
- Results of all classifiers/EmbeddingLR/KNN/Train Set/DCA.png
- Results of all classifiers/EmbeddingLR/KNN/Train Set/Precision-Recall Curve of KNN on Train Set.png
- Results of all classifiers/EmbeddingLR/KNN/Train Set/ROC Curve of KNN on Train Set.png
- Results of all classifiers/EmbeddingLR/KNN/Train Set/Row-Normalized Confusion Matrix KNN.png
- Results of all classifiers/EmbeddingLR/LDA/
- Results of all classifiers/EmbeddingLR/LDA/Test Set/
- Results of all classifiers/EmbeddingLR/LDA/Test Set/Calibration plots.png
- Results of all classifiers/EmbeddingLR/LDA/Test Set/classification report of LDA on test set.csv
- Results of all classifiers/EmbeddingLR/LDA/Test Set/Column-Normalized Confusion Matrix LDA.png
- Results of all classifiers/EmbeddingLR/LDA/Test Set/Confusion Matrix LDA.png
- Results of all classifiers/EmbeddingLR/LDA/Test Set/DCA.png
- Results of all classifiers/EmbeddingLR/LDA/Test Set/Precision-Recall Curve of LDA on Test Set.png
- Results of all classifiers/EmbeddingLR/LDA/Test Set/ROC Curve of LDA on Test Set.png
- Results of all classifiers/EmbeddingLR/LDA/Test Set/Row-Normalized Confusion Matrix LDA.png
- Results of all classifiers/EmbeddingLR/LDA/Train Set/
- Results of all classifiers/EmbeddingLR/LDA/Train Set/classification report of LDA on test set.csv
- Results of all classifiers/EmbeddingLR/LDA/Train Set/Column-Normalized Confusion Matrix LDA.png
- Results of all classifiers/EmbeddingLR/LDA/Train Set/Confusion Matrix LDA.png
- Results of all classifiers/EmbeddingLR/LDA/Train Set/DCA.png
- Results of all classifiers/EmbeddingLR/LDA/Train Set/Precision-Recall Curve of LDA on Train Set.png
- Results of all classifiers/EmbeddingLR/LDA/Train Set/ROC Curve of LDA on Train Set.png
- Results of all classifiers/EmbeddingLR/LDA/Train Set/Row-Normalized Confusion Matrix LDA.png
- Results of all classifiers/EmbeddingLR/Logistic/
- Results of all classifiers/EmbeddingLR/Logistic/Test Set/
- Results of all classifiers/EmbeddingLR/Logistic/Test Set/Calibration plots.png
- Results of all classifiers/EmbeddingLR/Logistic/Test Set/classification report of Logistic on test set.csv
- Results of all classifiers/EmbeddingLR/Logistic/Test Set/Column-Normalized Confusion Matrix Logistic.png
- Results of all classifiers/EmbeddingLR/Logistic/Test Set/Confusion Matrix Logistic.png
- Results of all classifiers/EmbeddingLR/Logistic/Test Set/DCA.png
- Results of all classifiers/EmbeddingLR/Logistic/Test Set/Precision-Recall Curve of Logistic on Test Set.png
- Results of all classifiers/EmbeddingLR/Logistic/Test Set/ROC Curve of Logistic on Test Set.png
- Results of all classifiers/EmbeddingLR/Logistic/Test Set/Row-Normalized Confusion Matrix Logistic.png
- Results of all classifiers/EmbeddingLR/Logistic/Train Set/
- Results of all classifiers/EmbeddingLR/Logistic/Train Set/classification report of Logistic on test set.csv
- Results of all classifiers/EmbeddingLR/Logistic/Train Set/Column-Normalized Confusion Matrix Logistic.png
- Results of all classifiers/EmbeddingLR/Logistic/Train Set/Confusion Matrix Logistic.png
- Results of all classifiers/EmbeddingLR/Logistic/Train Set/DCA.png
- Results of all classifiers/EmbeddingLR/Logistic/Train Set/Precision-Recall Curve of Logistic on Train Set.png
- Results of all classifiers/EmbeddingLR/Logistic/Train Set/ROC Curve of Logistic on Train Set.png
- Results of all classifiers/EmbeddingLR/Logistic/Train Set/Row-Normalized Confusion Matrix Logistic.png
- Results of all classifiers/EmbeddingLR/MLP/
- Results of all classifiers/EmbeddingLR/MLP/Test Set/
- Results of all classifiers/EmbeddingLR/MLP/Test Set/Calibration plots.png
- Results of all classifiers/EmbeddingLR/MLP/Test Set/classification report of MLP on test set.csv
- Results of all classifiers/EmbeddingLR/MLP/Test Set/Column-Normalized Confusion Matrix MLP.png
- Results of all classifiers/EmbeddingLR/MLP/Test Set/Confusion Matrix MLP.png
- Results of all classifiers/EmbeddingLR/MLP/Test Set/DCA.png
- Results of all classifiers/EmbeddingLR/MLP/Test Set/Precision-Recall Curve of MLP on Test Set.png
- Results of all classifiers/EmbeddingLR/MLP/Test Set/ROC Curve of MLP on Test Set.png
- Results of all classifiers/EmbeddingLR/MLP/Test Set/Row-Normalized Confusion Matrix MLP.png
- Results of all classifiers/EmbeddingLR/MLP/Train Set/
- Results of all classifiers/EmbeddingLR/MLP/Train Set/classification report of MLP on test set.csv
- Results of all classifiers/EmbeddingLR/MLP/Train Set/Column-Normalized Confusion Matrix MLP.png
- Results of all classifiers/EmbeddingLR/MLP/Train Set/Confusion Matrix MLP.png
- Results of all classifiers/EmbeddingLR/MLP/Train Set/DCA.png
- Results of all classifiers/EmbeddingLR/MLP/Train Set/Precision-Recall Curve of MLP on Train Set.png
- Results of all classifiers/EmbeddingLR/MLP/Train Set/ROC Curve of MLP on Train Set.png
- Results of all classifiers/EmbeddingLR/MLP/Train Set/Row-Normalized Confusion Matrix MLP.png
- Results of all classifiers/EmbeddingLR/RandomForest/
- Results of all classifiers/EmbeddingLR/RandomForest/Test Set/
- Results of all classifiers/EmbeddingLR/RandomForest/Test Set/Calibration plots.png
- Results of all classifiers/EmbeddingLR/RandomForest/Test Set/classification report of RandomForest on test set.csv
- Results of all classifiers/EmbeddingLR/RandomForest/Test Set/Column-Normalized Confusion Matrix RandomForest.png
- Results of all classifiers/EmbeddingLR/RandomForest/Test Set/Confusion Matrix RandomForest.png
- Results of all classifiers/EmbeddingLR/RandomForest/Test Set/DCA.png
- Results of all classifiers/EmbeddingLR/RandomForest/Test Set/Precision-Recall Curve of RandomForest on Test Set.png
- Results of all classifiers/EmbeddingLR/RandomForest/Test Set/ROC Curve of RandomForest on Test Set.png
- Results of all classifiers/EmbeddingLR/RandomForest/Test Set/Row-Normalized Confusion Matrix RandomForest.png
- Results of all classifiers/EmbeddingLR/RandomForest/Train Set/
- Results of all classifiers/EmbeddingLR/RandomForest/Train Set/classification report of RandomForest on test set.csv
- Results of all classifiers/EmbeddingLR/RandomForest/Train Set/Column-Normalized Confusion Matrix RandomForest.png
- Results of all classifiers/EmbeddingLR/RandomForest/Train Set/Confusion Matrix RandomForest.png
- Results of all classifiers/EmbeddingLR/RandomForest/Train Set/DCA.png
- Results of all classifiers/EmbeddingLR/RandomForest/Train Set/Precision-Recall Curve of RandomForest on Train Set.png
- Results of all classifiers/EmbeddingLR/RandomForest/Train Set/ROC Curve of RandomForest on Train Set.png
- Results of all classifiers/EmbeddingLR/RandomForest/Train Set/Row-Normalized Confusion Matrix RandomForest.png
- Results of all classifiers/EmbeddingLR/Reduced Dimension Projection of Data selected by EmbeddingLR.png
- Results of all classifiers/EmbeddingLR/SVM/
- Results of all classifiers/EmbeddingLR/SVM/Test Set/
- Results of all classifiers/EmbeddingLR/SVM/Test Set/Calibration plots.png
- Results of all classifiers/EmbeddingLR/SVM/Test Set/classification report of SVM on test set.csv
- Results of all classifiers/EmbeddingLR/SVM/Test Set/Column-Normalized Confusion Matrix SVM.png
- Results of all classifiers/EmbeddingLR/SVM/Test Set/Confusion Matrix SVM.png
- Results of all classifiers/EmbeddingLR/SVM/Test Set/DCA.png
- Results of all classifiers/EmbeddingLR/SVM/Test Set/Precision-Recall Curve of SVM on Test Set.png
- Results of all classifiers/EmbeddingLR/SVM/Test Set/ROC Curve of SVM on Test Set.png
- Results of all classifiers/EmbeddingLR/SVM/Test Set/Row-Normalized Confusion Matrix SVM.png
- Results of all classifiers/EmbeddingLR/SVM/Train Set/
- Results of all classifiers/EmbeddingLR/SVM/Train Set/classification report of SVM on test set.csv
- Results of all classifiers/EmbeddingLR/SVM/Train Set/Column-Normalized Confusion Matrix SVM.png
- Results of all classifiers/EmbeddingLR/SVM/Train Set/Confusion Matrix SVM.png
- Results of all classifiers/EmbeddingLR/SVM/Train Set/DCA.png
- Results of all classifiers/EmbeddingLR/SVM/Train Set/Precision-Recall Curve of SVM on Train Set.png
- Results of all classifiers/EmbeddingLR/SVM/Train Set/ROC Curve of SVM on Train Set.png
- Results of all classifiers/EmbeddingLR/SVM/Train Set/Row-Normalized Confusion Matrix SVM.png
- Results of all classifiers/EmbeddingLSVC/
- Results of all classifiers/EmbeddingLSVC/AdaBoost/
- Results of all classifiers/EmbeddingLSVC/AdaBoost/Test Set/
- Results of all classifiers/EmbeddingLSVC/AdaBoost/Test Set/Calibration plots.png
- Results of all classifiers/EmbeddingLSVC/AdaBoost/Test Set/classification report of AdaBoost on test set.csv
- Results of all classifiers/EmbeddingLSVC/AdaBoost/Test Set/Column-Normalized Confusion Matrix AdaBoost.png
- Results of all classifiers/EmbeddingLSVC/AdaBoost/Test Set/Confusion Matrix AdaBoost.png
- Results of all classifiers/EmbeddingLSVC/AdaBoost/Test Set/DCA.png
- Results of all classifiers/EmbeddingLSVC/AdaBoost/Test Set/Precision-Recall Curve of AdaBoost on Test Set.png
- Results of all classifiers/EmbeddingLSVC/AdaBoost/Test Set/ROC Curve of AdaBoost on Test Set.png
- Results of all classifiers/EmbeddingLSVC/AdaBoost/Test Set/Row-Normalized Confusion Matrix AdaBoost.png
- Results of all classifiers/EmbeddingLSVC/AdaBoost/Train Set/
- Results of all classifiers/EmbeddingLSVC/AdaBoost/Train Set/classification report of AdaBoost on test set.csv
- Results of all classifiers/EmbeddingLSVC/AdaBoost/Train Set/Column-Normalized Confusion Matrix AdaBoost.png
- Results of all classifiers/EmbeddingLSVC/AdaBoost/Train Set/Confusion Matrix AdaBoost.png
- Results of all classifiers/EmbeddingLSVC/AdaBoost/Train Set/DCA.png
- Results of all classifiers/EmbeddingLSVC/AdaBoost/Train Set/Precision-Recall Curve of AdaBoost on Train Set.png
- Results of all classifiers/EmbeddingLSVC/AdaBoost/Train Set/ROC Curve of AdaBoost on Train Set.png
- Results of all classifiers/EmbeddingLSVC/AdaBoost/Train Set/Row-Normalized Confusion Matrix AdaBoost.png
- Results of all classifiers/EmbeddingLSVC/Bagging/
- Results of all classifiers/EmbeddingLSVC/Bagging/Test Set/
- Results of all classifiers/EmbeddingLSVC/Bagging/Test Set/Calibration plots.png
- Results of all classifiers/EmbeddingLSVC/Bagging/Test Set/classification report of Bagging on test set.csv
- Results of all classifiers/EmbeddingLSVC/Bagging/Test Set/Column-Normalized Confusion Matrix Bagging.png
- Results of all classifiers/EmbeddingLSVC/Bagging/Test Set/Confusion Matrix Bagging.png
- Results of all classifiers/EmbeddingLSVC/Bagging/Test Set/DCA.png
- Results of all classifiers/EmbeddingLSVC/Bagging/Test Set/Precision-Recall Curve of Bagging on Test Set.png
- Results of all classifiers/EmbeddingLSVC/Bagging/Test Set/ROC Curve of Bagging on Test Set.png
- Results of all classifiers/EmbeddingLSVC/Bagging/Test Set/Row-Normalized Confusion Matrix Bagging.png
- Results of all classifiers/EmbeddingLSVC/Bagging/Train Set/
- Results of all classifiers/EmbeddingLSVC/Bagging/Train Set/classification report of Bagging on test set.csv
- Results of all classifiers/EmbeddingLSVC/Bagging/Train Set/Column-Normalized Confusion Matrix Bagging.png
- Results of all classifiers/EmbeddingLSVC/Bagging/Train Set/Confusion Matrix Bagging.png
- Results of all classifiers/EmbeddingLSVC/Bagging/Train Set/DCA.png
- Results of all classifiers/EmbeddingLSVC/Bagging/Train Set/Precision-Recall Curve of Bagging on Train Set.png
- Results of all classifiers/EmbeddingLSVC/Bagging/Train Set/ROC Curve of Bagging on Train Set.png
- Results of all classifiers/EmbeddingLSVC/Bagging/Train Set/Row-Normalized Confusion Matrix Bagging.png
- Results of all classifiers/EmbeddingLSVC/DecisionTree/
- Results of all classifiers/EmbeddingLSVC/DecisionTree/Test Set/
- Results of all classifiers/EmbeddingLSVC/DecisionTree/Test Set/Calibration plots.png
- Results of all classifiers/EmbeddingLSVC/DecisionTree/Test Set/classification report of DecisionTree on test set.csv
- Results of all classifiers/EmbeddingLSVC/DecisionTree/Test Set/Column-Normalized Confusion Matrix DecisionTree.png
- Results of all classifiers/EmbeddingLSVC/DecisionTree/Test Set/Confusion Matrix DecisionTree.png
- Results of all classifiers/EmbeddingLSVC/DecisionTree/Test Set/DCA.png
- Results of all classifiers/EmbeddingLSVC/DecisionTree/Test Set/Precision-Recall Curve of DecisionTree on Test Set.png
- Results of all classifiers/EmbeddingLSVC/DecisionTree/Test Set/ROC Curve of DecisionTree on Test Set.png
- Results of all classifiers/EmbeddingLSVC/DecisionTree/Test Set/Row-Normalized Confusion Matrix DecisionTree.png
- Results of all classifiers/EmbeddingLSVC/DecisionTree/Train Set/
- Results of all classifiers/EmbeddingLSVC/DecisionTree/Train Set/classification report of DecisionTree on test set.csv
- Results of all classifiers/EmbeddingLSVC/DecisionTree/Train Set/Column-Normalized Confusion Matrix DecisionTree.png
- Results of all classifiers/EmbeddingLSVC/DecisionTree/Train Set/Confusion Matrix DecisionTree.png
- Results of all classifiers/EmbeddingLSVC/DecisionTree/Train Set/DCA.png
- Results of all classifiers/EmbeddingLSVC/DecisionTree/Train Set/Precision-Recall Curve of DecisionTree on Train Set.png
- Results of all classifiers/EmbeddingLSVC/DecisionTree/Train Set/ROC Curve of DecisionTree on Train Set.png
- Results of all classifiers/EmbeddingLSVC/DecisionTree/Train Set/Row-Normalized Confusion Matrix DecisionTree.png
- Results of all classifiers/EmbeddingLSVC/ExtraTrees/
- Results of all classifiers/EmbeddingLSVC/ExtraTrees/Test Set/
- Results of all classifiers/EmbeddingLSVC/ExtraTrees/Test Set/Calibration plots.png
- Results of all classifiers/EmbeddingLSVC/ExtraTrees/Test Set/classification report of ExtraTrees on test set.csv
- Results of all classifiers/EmbeddingLSVC/ExtraTrees/Test Set/Column-Normalized Confusion Matrix ExtraTrees.png
- Results of all classifiers/EmbeddingLSVC/ExtraTrees/Test Set/Confusion Matrix ExtraTrees.png
- Results of all classifiers/EmbeddingLSVC/ExtraTrees/Test Set/DCA.png
- Results of all classifiers/EmbeddingLSVC/ExtraTrees/Test Set/Precision-Recall Curve of ExtraTrees on Test Set.png
- Results of all classifiers/EmbeddingLSVC/ExtraTrees/Test Set/ROC Curve of ExtraTrees on Test Set.png
- Results of all classifiers/EmbeddingLSVC/ExtraTrees/Test Set/Row-Normalized Confusion Matrix ExtraTrees.png
- Results of all classifiers/EmbeddingLSVC/ExtraTrees/Train Set/
- Results of all classifiers/EmbeddingLSVC/ExtraTrees/Train Set/classification report of ExtraTrees on test set.csv
- Results of all classifiers/EmbeddingLSVC/ExtraTrees/Train Set/Column-Normalized Confusion Matrix ExtraTrees.png
- Results of all classifiers/EmbeddingLSVC/ExtraTrees/Train Set/Confusion Matrix ExtraTrees.png
- Results of all classifiers/EmbeddingLSVC/ExtraTrees/Train Set/DCA.png
- Results of all classifiers/EmbeddingLSVC/ExtraTrees/Train Set/Precision-Recall Curve of ExtraTrees on Train Set.png
- Results of all classifiers/EmbeddingLSVC/ExtraTrees/Train Set/ROC Curve of ExtraTrees on Train Set.png
- Results of all classifiers/EmbeddingLSVC/ExtraTrees/Train Set/Row-Normalized Confusion Matrix ExtraTrees.png
- Results of all classifiers/EmbeddingLSVC/Feature Importance.png
- Results of all classifiers/EmbeddingLSVC/GaussianNB/
- Results of all classifiers/EmbeddingLSVC/GaussianNB/Test Set/
- Results of all classifiers/EmbeddingLSVC/GaussianNB/Test Set/Calibration plots.png
- Results of all classifiers/EmbeddingLSVC/GaussianNB/Test Set/classification report of GaussianNB on test set.csv
[truncated: 1,026 more entries]
