# Supplementary material for: Machine Learning Predicts Decompression Levels for Lumbar Spinal Stenosis Using Canal Radiomic Features from Computed Tomography Myelography
Source: Diagnostics (Basel). 2023 Dec 26;14(1):53. doi: 10.3390/diagnostics14010053 (PMC10795799; doi:10.3390/diagnostics14010053)
Supplement: Supplementary file 1 [file diagnostics-14-00053-s001.zip › Results of all classifiers/EmbeddingLR/Bagging/Train Set/classification report of Bagging on test set.csv]

	ROC-AUC	PR-AUC	precision	recall	f1-score	support
False	0.913	0.838	0.859	0.895	0.877	564.0
True	0.913	0.838	0.795	0.734	0.763	312.0
accuracy	0.838	0.838	0.838	0.838	0.838	0.838
macro avg	0.913	0.838	0.827	0.815	0.82	876.0
weighted avg	0.913	0.838	0.836	0.838	0.836	876.0
