# Supplementary material for: Machine Learning Predicts Decompression Levels for Lumbar Spinal Stenosis Using Canal Radiomic Features from Computed Tomography Myelography
Source: Diagnostics (Basel). 2023 Dec 26;14(1):53. doi: 10.3390/diagnostics14010053 (PMC10795799; doi:10.3390/diagnostics14010053)
Supplement: Supplementary file 1 [file diagnostics-14-00053-s001.zip › Results of all classifiers/EmbeddingLR/DecisionTree/Test Set/classification report of DecisionTree on test set.csv]

	ROC-AUC	PR-AUC	precision	recall	f1-score	support
False	0.823	0.684	0.797	0.857	0.826	147.0
True	0.823	0.684	0.656	0.556	0.602	72.0
accuracy	0.758	0.758	0.758	0.758	0.758	0.758
macro avg	0.823	0.684	0.727	0.706	0.714	219.0
weighted avg	0.823	0.684	0.751	0.758	0.752	219.0
