# Supplementary material for: Machine Learning Predicts Decompression Levels for Lumbar Spinal Stenosis Using Canal Radiomic Features from Computed Tomography Myelography
Source: Diagnostics (Basel). 2023 Dec 26;14(1):53. doi: 10.3390/diagnostics14010053 (PMC10795799; doi:10.3390/diagnostics14010053)
Supplement: Supplementary file 1 [file diagnostics-14-00053-s001.zip › Results of all classifiers/EmbeddingLR/ExtraTrees/Train Set/classification report of ExtraTrees on test set.csv]

	ROC-AUC	PR-AUC	precision	recall	f1-score	support
False	1.0	1.0	0.988	1.0	0.994	564.0
True	1.0	1.0	1.0	0.978	0.989	312.0
accuracy	0.992	0.992	0.992	0.992	0.992	0.992
macro avg	1.0	1.0	0.994	0.989	0.991	876.0
weighted avg	1.0	1.0	0.992	0.992	0.992	876.0
