# Supplementary material for: Machine Learning Predicts Decompression Levels for Lumbar Spinal Stenosis Using Canal Radiomic Features from Computed Tomography Myelography
Source: Diagnostics (Basel). 2023 Dec 26;14(1):53. doi: 10.3390/diagnostics14010053 (PMC10795799; doi:10.3390/diagnostics14010053)
Supplement: Supplementary file 1 [file diagnostics-14-00053-s001.zip › Results of all classifiers/EmbeddingLR/GradientBoost/Train Set/classification report of GradientBoost on test set.csv]

	ROC-AUC	PR-AUC	precision	recall	f1-score	support
False	0.955	0.923	0.916	0.926	0.921	564.0
True	0.955	0.923	0.863	0.846	0.854	312.0
accuracy	0.897	0.897	0.897	0.897	0.897	0.897
macro avg	0.955	0.923	0.889	0.886	0.888	876.0
weighted avg	0.955	0.923	0.897	0.897	0.897	876.0
