# Supplementary material for: Machine Learning Predicts Decompression Levels for Lumbar Spinal Stenosis Using Canal Radiomic Features from Computed Tomography Myelography
Source: Diagnostics (Basel). 2023 Dec 26;14(1):53. doi: 10.3390/diagnostics14010053 (PMC10795799; doi:10.3390/diagnostics14010053)
Supplement: Supplementary file 1 [file diagnostics-14-00053-s001.zip › Results of all classifiers/EmbeddingLR/MLP/Test Set/classification report of MLP on test set.csv]

	ROC-AUC	PR-AUC	precision	recall	f1-score	support
False	0.872	0.719	0.865	0.83	0.847	147.0
True	0.872	0.719	0.679	0.736	0.707	72.0
accuracy	0.799	0.799	0.799	0.799	0.799	0.799
macro avg	0.872	0.719	0.772	0.783	0.777	219.0
weighted avg	0.872	0.719	0.804	0.799	0.801	219.0
