# Supplementary material for: Machine Learning Predicts Decompression Levels for Lumbar Spinal Stenosis Using Canal Radiomic Features from Computed Tomography Myelography
Source: Diagnostics (Basel). 2023 Dec 26;14(1):53. doi: 10.3390/diagnostics14010053 (PMC10795799; doi:10.3390/diagnostics14010053)
Supplement: Supplementary file 1 [file diagnostics-14-00053-s001.zip › Results of all classifiers/EmbeddingLR/RandomForest/Test Set/classification report of RandomForest on test set.csv]

	ROC-AUC	PR-AUC	precision	recall	f1-score	support
False	0.857	0.729	0.826	0.871	0.848	147.0
True	0.857	0.729	0.703	0.625	0.662	72.0
accuracy	0.79	0.79	0.79	0.79	0.79	0.79
macro avg	0.857	0.729	0.764	0.748	0.755	219.0
weighted avg	0.857	0.729	0.785	0.79	0.787	219.0
