# Supplementary material for: Machine Learning Predicts Decompression Levels for Lumbar Spinal Stenosis Using Canal Radiomic Features from Computed Tomography Myelography
Source: Diagnostics (Basel). 2023 Dec 26;14(1):53. doi: 10.3390/diagnostics14010053 (PMC10795799; doi:10.3390/diagnostics14010053)
Supplement: Supplementary file 1 [file diagnostics-14-00053-s001.zip › Results of all classifiers/EmbeddingLR/RandomForest/Train Set/classification report of RandomForest on test set.csv]

	ROC-AUC	PR-AUC	precision	recall	f1-score	support
False	0.925	0.867	0.879	0.887	0.883	564.0
True	0.925	0.867	0.792	0.779	0.785	312.0
accuracy	0.848	0.848	0.848	0.848	0.848	0.848
macro avg	0.925	0.867	0.835	0.833	0.834	876.0
weighted avg	0.925	0.867	0.848	0.848	0.848	876.0
